# Supplementary material for: Characterization of the hepatitis B virus DNA detected in urine of chronic hepatitis B patients
Source: BMC Gastroenterol. 2018 Mar 16;18:40. doi: 10.1186/s12876-018-0767-1 (PMC5857095; doi:10.1186/s12876-018-0767-1)
Supplement: Supplementary file 1 — Urine DNA analysis by qPCR assays targeting multiple locations in the HBV genome. Raw data for Fig. 2. (XLSX 18 kb) [file 12876_2018_767_MOESM1_ESM.xlsx]

## Sheet: Additional File 1
Additional File 1. Urine DNA analysis by qPCR assays targeting multiple locations in the HBV genome.
Sample ID	URINE DNA ANALYSIS (copies/ml)
	HBV pol/S short (63 bp)			HBV pol/S Long (217 bp)			HBV DR2 /X (50 bp)			HBV DR1/X (50 bp)			HBV core short ( 53 bp)			HBV pol/X Long (709 bp)	TP53 quant
	Total	HMW	LMW	Total	HMW	LMW	Total	HMW	LMW	Total	HMW	LMW	Total	HMW	LMW	Total	Total	LMW
1	10714.3	1988	592	5535.71	2340	414	235.071	87.9	62.66	1666.96	2135.5	297.2	13500	745.2	211.2	+	13375	8550
2	4340	288	1390	ND	ND	ND	3338	254.8	1918	378.7	680.24	506	6516	153	347.89	ND	6500	2840
3	ND	NA	ND	ND	NA	NA	ND	NA	ND	172.826	ND	49.53	ND		ND	NA	368	39.8
4	2797.08	48.1	1190	ND	ND	ND	1227.08	161.86	2766	ND	ND	ND	2024	207.6	2630	ND	681	504
5	ND	NA	ND	ND	NA	NA	ND	NA	ND	136.023	ND	52	ND	NA	ND	NA	4091	983
6	ND	NA	ND	ND	NA	NA	30.1731	ND	40.08	ND	NA	35.04	ND	NA	ND	NA	3231	888
7	ND	NA	ND	ND	NA	NA	ND	NA	ND	ND	NA	ND	ND	NA	ND	NA	10028	1190
8	224	ND	194	434.4	ND	54.12	ND	ND	ND	2123.33	105	1406.8	823.4	ND	518.2	ND	5583	213
9	ND	NA	ND	ND	NA	NA	ND	NA	ND	106.412	ND	43.92	ND	NA	ND	NA	963	40.9
10	69	ND	55.7	ND	ND	ND	91.5417	46.28	150	283.646	ND	484	260	ND	143	ND	1175	469
11	ND	NA	ND	ND	NA	NA	ND	NA	ND	ND	NA	44.9	ND	NA	ND	NA	156	25.3
12	ND	NA	ND	ND	NA	NA	16.5598	ND	ND	ND	NA	ND	33.1	ND	33.32	NA	1696	91.6
13	ND	NA	ND	ND	NA	NA	ND	NA	ND	ND	NA	34.52	ND	NA	ND	NA	2389	89.3
14	ND	NA	ND	ND	NA	NA	ND	NA	65.02	ND	NA	ND	74.02	ND	114.08	NA	5107	3590
15	ND	NA	ND	ND	NA	NA	ND	NA	103.62	ND	NA	ND	ND	NA	ND	NA	1324	79.6
16	ND	NA	ND	ND	NA	NA	ND	NA	ND	ND	NA	ND	ND	NA	ND	NA	3500	524
17	ND	NA	ND	ND	NA	NA	ND	NA	ND	ND	NA	ND	ND	NA	ND	NA	1183	287
18	ND	NA	ND	ND	NA	NA	36.75	ND	129.66	34.6667	ND	44.2352	ND	NA	ND	NA	788	290
19	ND	NA	ND	ND	NA	NA	ND	NA	ND	ND	NA	ND	ND	NA	ND	NA	1558	77.9
20	ND	NA	ND	ND	NA	NA	ND	NA	ND	ND	NA	ND	ND	NA	ND	NA	1528	59.2
21	ND	NA	ND	ND	NA	NA	ND	NA	ND	ND	NA	ND	ND	NA	ND	NA	1336	40.1
22	ND	NA	ND	ND	NA	NA	ND	NA	ND	ND	NA	ND	ND	NA	ND	NA	274	44.9
23	ND	NA	ND	ND	NA	NA	ND	NA	ND	ND	NA	ND	ND	NA	ND	NA	5500	101
24	1072	ND	954	60.78	ND	ND	973.6	135	152.96	ND	ND	ND	352.8	154	286	ND	6387	1050
25	ND	NA	ND	ND	NA	NA	ND	NA	ND	ND	NA	ND	ND	NA	ND	NA	3000	101
26	ND	NA	ND	ND	NA	NA	ND	NA	ND	ND	NA	ND	ND	NA	ND	NA	712.5	361
27	ND	NA	ND	ND	NA	NA	ND	NA	ND	ND	NA	ND	ND	NA	ND	NA	2965	354
28	ND	NA	ND	ND	NA	NA	ND	NA	ND	ND	NA	24.12	ND	NA	ND	NA	1594	157
29	ND	NA	ND	ND	NA	NA	ND	NA	ND	ND	NA	ND	ND	NA	ND	NA	588	349
30	ND	NA	ND	ND	NA	NA	ND	NA	ND	ND	NA	ND	ND	NA	ND	NA	6470	17.3
31	ND	NA	ND	ND	NA	NA	ND	NA	ND	ND	NA	ND	ND	NA	ND	NA	437	100
32	ND	NA	ND	ND	NA	NA	ND	NA	ND	ND	NA	ND	ND	NA	ND	NA	591	194
33	ND	NA	ND	ND	NA	NA	ND	NA	ND	ND	NA	48.4963	ND	NA	ND	NA	10229	3970
34	ND	NA	ND	ND	NA	NA	ND	NA	19.97	ND	NA	ND	ND	NA	ND	NA	2319	797
35	ND	NA	ND	ND	NA	NA	ND	NA	ND	ND	NA	ND	ND	NA	ND	NA	22826	8400
36	ND	NA	ND	ND	NA	NA	ND	NA	ND	ND	NA	ND	ND	NA	ND	NA	35132	2820
37	ND	NA	ND	ND	NA	NA	ND	NA	ND	ND	NA	ND	ND	NA	ND	NA	310	50.6
38	ND	NA	ND	ND	NA	NA	ND	NA	ND	ND	NA	ND	ND	NA	ND	NA	5038	934
39	ND	NA	ND	ND	NA	NA	ND	NA	ND	ND	NA	ND	ND	NA	ND	NA	397	48.5
40	ND	NA	ND	ND	NA	NA	ND	NA	33.8	ND	NA	ND	ND	NA	ND	NA	739	362
41	ND	NA	ND	ND	NA	NA	ND	NA	ND	27.6667	ND	ND	ND	NA	ND	NA	3521	1090
42	ND	NA	ND	ND	NA	NA	ND	NA	ND	ND	NA	ND	ND	NA	ND	NA	1092	73
43	ND	NA	ND	ND	NA	NA	ND	NA	ND	ND	NA	ND	ND	NA	ND	NA	229	9.05
44	ND	NA	ND	ND	NA	NA	ND	NA	15.654	ND	NA	ND	ND	NA	ND	NA	2210	571
45	ND	NA	ND	ND	NA	NA	ND	NA	ND	ND	NA	ND	ND	NA	ND	NA	646	23
46	ND	NA	ND	ND	NA	NA	ND	NA	ND	ND	NA	ND	ND	NA	ND	NA	3620	487
47	ND	NA	ND	ND	NA	NA	ND	NA	22.36	ND	NA	ND	ND	NA	ND	NA	5158	906
48	ND	NA	ND	ND	NA	NA	ND	NA	ND	ND	NA	ND	ND	NA	ND	NA	50100	12800
49	ND	NA	ND	ND	NA	NA	ND	NA	27.42	ND	NA	ND	ND	NA	ND	NA	9283	1230
50	ND	NA	ND	ND	NA	NA	ND	NA	29.36	ND	NA	ND	ND	NA	ND	NA	4369	380
51	ND	NA	ND	ND	NA	NA	ND	NA	ND	ND	NA	ND	ND	NA	ND	NA	813	73.4
52	ND	NA	ND	ND	NA	NA	ND	NA	ND	ND	NA	ND	ND	NA	ND	NA	1569	367
53	ND	NA	ND	ND	NA	NA	ND	NA	ND	ND	NA	ND	ND	NA	ND	NA	706	97
54	ND	NA	ND	ND	NA	NA	ND	NA	ND	ND	NA	63.55	ND	NA	ND	NA	543	103
55	ND	NA	ND	ND	NA	NA	ND	NA	ND	ND	NA	ND	ND	NA	ND	NA	650	51.1
56	ND	NA	ND	ND	NA	NA	ND	NA	ND	ND	NA	ND	ND	NA	ND	NA	1070	295
57	ND	NA	ND	ND	NA	NA	ND	NA	34.28	ND	NA	ND	ND	NA	ND	NA	6533	3920
58	ND	NA	ND	ND	NA	NA	ND	NA	ND	ND	NA	ND	ND	NA	ND	NA	1515	259
59	ND	NA	ND	ND	NA	NA	ND	NA	ND	ND	NA	ND	ND	NA	ND	NA	4310	1350
60	ND	NA	ND	ND	NA	NA	ND	NA	ND	ND	NA	ND	ND	NA	ND	NA	703	381
HMW: High molecular weight urine DNA; LMW: Low molecular weight urine DNA; NA: Not available; ND: Below limit of detection; +: Positive
